# Supplementary material for: Biochemical basis for the formation of organ-specific volatile blends in mint
Source: Front Plant Sci. 2023 Apr 14;14:1125065. doi: 10.3389/fpls.2023.1125065 (PMC10140540; doi:10.3389/fpls.2023.1125065)
Supplement: Supplementary file 8 [file Table_5.xlsx]

## Sheet: Sheet1
ROOT_M. longifolia CMEN 585		4 h Ctrl		4 h Vert		24 h Ctrl		24 h Vert		10 d Ctrl		10 d Vert		20 d Ctrl		20 d Vert
Gene ID	Function	Avg Count	STDEV	Avg Count	STDEV	Avg Count	STDEV	Avg Count	STDEV	Avg Count	STDEV	Avg Count	STDEV	Avg Count	STDEV	Avg Count	STDEV
Ml_17628	(-)-Limonene synthase	5.6	0.894427	58	54.8042	122.4	160.645	34.6	42.6474	18	24.5764	0	0	0	0	0	0
Ml_17636	(-)-Limonene synthase	25.4	17.358	85.8	81.4107	197.6	218.663	75.6	61.3498	17.6667	26.3881	6	5.19615	0	0	2	3.4641
Ml_39080	β-Pinene synthase	0	0	0	0	2.2	4.91935	0	0	0	0	0	0	0	0	0	0
Ml_38055	(-)-Bornyl diphosphate synthase	4	5.43139	17	28.3108	21	20.1618	6.2	6.97854	0	0	0	0	0	0	0	0
Ml_14850	γ-Terpinene synthase	77.8	69.3988	32.2	7.39594	4.8	4.76445	87.2	108.017	556.333	196.937	356.333	129.87	294.667	73.8941	408.667	256.059
Ml_15999	α-Terpineol synthase	1177.4	866.295	585.2	225.7	504	461.693	1019.8	407.73	226.667	97.5773	141.667	80.7486	185.667	9.29157	219.667	68.1567
STEM_M. longifolia CMEN 585		4 h Ctrl		4 h Vert		24 h Ctrl		24 h Vert		10 d Ctrl		10 d Vert		20 d Ctrl		20 d Vert
Gene ID	Function	Avg Count	STDEV	Avg Count	STDEV	Avg Count	STDEV	Avg Count	STDEV	Avg Count	STDEV	Avg Count	STDEV	Avg Count	STDEV	Avg Count	STDEV
Ml_17628	(-)-Limonene synthase	3498.6	2400.4	2158.4	1464.36	3186.8	1543.4	2045	1081.41	70.6667	36.8284	94.6667	29.023	88.6667	58.2266	128.333	75.2618
Ml_17636	(-)-Limonene synthase	4209.4	2938.75	2825.4	1939.37	4032.8	2272.98	2702.2	2153.61	36	22.6053	53.3333	31.2143	41.6667	21.3854	80.3333	19.8578
Ml_39080	β-Pinene synthase	154.6	139.235	130.6	82.8812	492.2	260.967	365.4	298.126	2	3.4641	8.66667	8.0829	13	17.5784	30.3333	8.14453
Ml_38055	(-)-Bornyl diphosphate synthase	1488.4	1123.09	958.8	601.484	1462	803.373	871.6	460.689	12.6667	13.5769	4.33333	5.1316	10.3333	2.51661	17	14.7986
Ml_14850	γ-Terpinene synthase	0	0	7.4	13.9212	1.8	4.02492	8	15.248	27.6667	9.07377	6.33333	6.02771	10	13.2288	22	29.4449
Ml_15999	α-Terpineol synthase	13.2	8.89944	15.6	19.6163	24.4	23.2551	68.8	84.7685	202.667	103.099	329.667	203.382	132.333	84.949	123	39.128
ROOT_M. longifolia CMEN 584		4 h Ctrl		4 h Vert		24 h Ctrl		24 h Vert		10 d Ctrl		10 d Vert		20 d Ctrl		20 d Vert
Gene ID	Function	Avg Count	STDEV	Avg Count	STDEV	Avg Count	STDEV	Avg Count	STDEV	Avg Count	STDEV	Avg Count	STDEV	Avg Count	STDEV	Avg Count	STDEV
Ml_17628	(-)-Limonene synthase	0.8	1.78885	6	6.74537	19.4	38.0368	58.4	86.4627	7	12.1244	0	0	0	0	0	0
Ml_17636	(-)-Limonene synthase	2.4	3.36155	9.6	8.59069	25.6	25.8225	74.6	98.1239	0	0	0	0	0	0	0	0
Ml_39080	β-Pinene synthase	0	0	0	0	0	0	0	0	0	0	0	0	0	0	0	0
Ml_38055	(-)-Bornyl diphosphate synthase	0.6	1.34164	2	4.47214	7.2	13.9714	6.8	10.9407	0	0	0	0	0	0	0	0
Ml_14850	γ-Terpinene synthase	17.2	25.5676	44.6	49.4601	102.4	75.1818	99.2	35.4147	129	139.539	126.667	98.5512	162.333	116.792	330.333	184.05
Ml_15999	α-Terpineol synthase	131.6	127.543	268.4	192.653	211.8	171.921	249	180.223	69	26.4575	100	29.8161	135.667	78.1366	167	126.475
STEM_M. longifolia CMEN 584		4 h Ctrl		4 h Vert		24 h Ctrl		24 h Vert		10 d Ctrl		10 d Vert		20 d Ctrl		20 d Vert
Gene ID	Function	Avg Count	STDEV	Avg Count	STDEV	Avg Count	STDEV	Avg Count	STDEV	Avg Count	STDEV	Avg Count	STDEV	Avg Count	STDEV	Avg Count	STDEV
Ml_17628	(-)-Limonene synthase	1974.2	1511.83	2874.6	767.217	1857.2	1094.17	1201.4	636.917	241	76.961	155.667	39.0043	95.3333	77.3972	160	148.203
Ml_17636	(-)-Limonene synthase	950	577.875	1230.2	222.73	830.6	449.02	638.6	287.963	39.3333	29.1433	44.6667	22.2785	48.3333	17.6163	104.333	95.8454
Ml_39080	β-Pinene synthase	8.6	10.8995	29.6	18.6226	41.6	54.0768	20.8	19.8419	11	15.7162	3.33333	5.7735	18.6667	22.0303	3	2.64575
Ml_38055	(-)-Bornyl diphosphate synthase	319.4	301.342	591.4	148.739	339	246.558	307.6	318.788	0	0	4.66667	8.0829	11.6667	20.2073	8.66667	2.08167
Ml_14850	γ-Terpinene synthase	2.6	5.81378	5.8	10.872	0.8	1.78885	14.6	8.87694	7.33333	6.65833	15.3333	19.2959	4.33333	7.50555	8	3.4641
Ml_15999	α-Terpineol synthase	3.4	7.60263	0	0	1.8	4.02492	0.8	1.78885	6	5.2915	18.6667	15.0444	0	0	7.33333	3.05505
